# Supplementary material for: Associations of Exercise Habits in Adolescence and Old Age with Risk of Osteoporosis in Older Adults: The Bunkyo Health Study
Source: J Clin Med. 2021 Dec 19;10(24):5968. doi: 10.3390/jcm10245968 (PMC8707562; doi:10.3390/jcm10245968)
Supplement: Supplementary file 1 [file jcm-10-05968-s001.zip]

Archive with 1 entries (1 files):
- jcm-1463184-supplementary.pdf
